# Supplementary material for: Circulating monocytes from prostate cancer patients promote invasion and motility of epithelial cells
Source: Cancer Med. 2018 Aug 9;7(9):4639–49. doi: 10.1002/cam4.1695 (PMC6143932; doi:10.1002/cam4.1695)
Supplement: Supplementary file 2 [file CAM4-7-4639-s002.zip]

Archive with 4 entries (4 files):
- cam41695-sup-0008-VideoS1.mov
- cam41695-sup-0009-VideoS2.mov
- cam41695-sup-0010-VideoS3.mov
- cam41695-sup-0011-VideoS4.mov
